# Supplementary material for: Biotic interactions outweigh abiotic factors as drivers of bark microbial communities in Central European forests
Source: ISME Commun. 2024 Jan 25;4(1):ycae012. doi: 10.1093/ismeco/ycae012 (PMC10945369; doi:10.1093/ismeco/ycae012)
Supplement: Supplementary_figure1_effects_alpha_supplementary_ycae012 [file supplementary_figure1_effects_alpha_supplementary_ycae012.zip]

Archive with 1 entries (1 files):
- Supplementary_figure1_effects_alpha_supplementary_ycae012.eps
