# Supplementary material for: Biotic interactions outweigh abiotic factors as drivers of bark microbial communities in Central European forests
Source: ISME Commun. 2024 Jan 25;4(1):ycae012. doi: 10.1093/ismeco/ycae012 (PMC10945369; doi:10.1093/ismeco/ycae012)
Supplement: supplementary_table_2_ycae012 [file supplementary_table_2_ycae012.zip › supplementary_table_2_ycae012.csv]

level	variable	estimate	standard_error	p_val	p_val_adj
algae_q0	exploratoryHainich	-0.426	0.625	0.497	0.735
algae_q0	exploratorySchorfheide	-1.404	1.385	0.313	0.603
algae_q0	rH_200	0.08	0.145	0.582	0.793
algae_q0	Ta_200	0.262	0.503	0.603	0.798
algae_q0	stand_density_basal_area	-0.037	0.082	0.651	0.837
algae_q0	DBH_avg	-0.013	0.083	0.878	0.928
algae_q0	d_gini	0.072	0.088	0.417	0.697
algae_q0	canopy_openness_2019	-0.123	0.088	0.162	0.39
algae_q0	dom_tot_ratio	0.057	0.081	0.488	0.732
algae_q0	RA_forest	0.131	0.088	0.142	0.364
algae_q0	bac_q0	-0.066	0.1	0.509	0.743
algae_q0	fun_q0	0.364	0.098	0	0.005
algae_q1	exploratoryHainich	-1.007	0.78	0.199	0.448
algae_q1	exploratorySchorfheide	-2.141	1.698	0.21	0.463
algae_q1	rH_200	0.15	0.176	0.397	0.68
algae_q1	Ta_200	0.439	0.605	0.47	0.715
algae_q1	stand_density_basal_area	-0.165	0.1	0.101	0.294
algae_q1	DBH_avg	-0.028	0.102	0.782	0.908
algae_q1	d_gini	0.013	0.107	0.901	0.928
algae_q1	canopy_openness_2019	-0.211	0.106	0.048	0.199
algae_q1	dom_tot_ratio	0.151	0.099	0.129	0.34
algae_q1	RA_forest	0.11	0.106	0.302	0.594
algae_q1	bac_q1	0.055	0.101	0.588	0.793
algae_q1	fun_q1	0.092	0.125	0.459	0.709
algae_q2	exploratoryHainich	-1.335	0.787	0.093	0.278
algae_q2	exploratorySchorfheide	-2.499	1.711	0.147	0.368
algae_q2	rH_200	0.2	0.178	0.263	0.546
algae_q2	Ta_200	0.497	0.614	0.42	0.697
algae_q2	stand_density_basal_area	-0.199	0.102	0.053	0.213
algae_q2	DBH_avg	-0.089	0.104	0.393	0.68
algae_q2	d_gini	-0.023	0.107	0.826	0.928
algae_q2	canopy_openness_2019	-0.217	0.107	0.045	0.197
algae_q2	dom_tot_ratio	0.185	0.1	0.067	0.244
algae_q2	RA_forest	0.083	0.108	0.447	0.709
algae_q2	bac_q2	0.17	0.099	0.088	0.273
algae_q2	fun_q2	-0.072	0.125	0.564	0.782
bacteria_q0	exploratoryHainich	0.554	0.456	0.227	0.491
bacteria_q0	exploratorySchorfheide	0.951	1.014	0.35	0.63
bacteria_q0	rH_200	-0.166	0.104	0.115	0.327
bacteria_q0	Ta_200	-0.356	0.368	0.335	0.613
bacteria_q0	stand_density_basal_area	-0.026	0.06	0.67	0.842
bacteria_q0	DBH_avg	0.061	0.061	0.321	0.605
bacteria_q0	d_gini	0.252	0.062	0	0.003
bacteria_q0	canopy_openness_2019	-0.236	0.061	0	0.005
bacteria_q0	dom_tot_ratio	-0.006	0.06	0.926	0.943
bacteria_q0	RA_forest	0.04	0.065	0.535	0.771
bacteria_q0	fun_q0	0.418	0.067	0	0
bacteria_q0	alg_q0	-0.01	0.063	0.879	0.928
bacteria_q1	exploratoryHainich	0.488	0.646	0.451	0.709
bacteria_q1	exploratorySchorfheide	0.201	1.403	0.886	0.928
bacteria_q1	rH_200	-0.053	0.144	0.714	0.861
bacteria_q1	Ta_200	0.061	0.498	0.902	0.928
bacteria_q1	stand_density_basal_area	0.084	0.081	0.299	0.594
bacteria_q1	DBH_avg	0.159	0.083	0.058	0.225
bacteria_q1	d_gini	0.31	0.082	0	0.005
bacteria_q1	canopy_openness_2019	-0.184	0.085	0.032	0.143
bacteria_q1	dom_tot_ratio	0.032	0.081	0.69	0.846
bacteria_q1	RA_forest	0.025	0.087	0.774	0.908
bacteria_q1	fun_q1	0.326	0.099	0.001	0.021
bacteria_q1	alg_q1	0.112	0.077	0.151	0.371
bacteria_q2	exploratoryHainich	0.373	0.727	0.609	0.798
bacteria_q2	exploratorySchorfheide	-0.669	1.564	0.67	0.842
bacteria_q2	rH_200	0.095	0.161	0.556	0.782
bacteria_q2	Ta_200	0.437	0.556	0.434	0.709
bacteria_q2	stand_density_basal_area	0.139	0.091	0.128	0.34
bacteria_q2	DBH_avg	0.204	0.093	0.03	0.143
bacteria_q2	d_gini	0.232	0.093	0.014	0.078
bacteria_q2	canopy_openness_2019	-0.035	0.097	0.717	0.861
bacteria_q2	dom_tot_ratio	0.016	0.091	0.861	0.928
bacteria_q2	RA_forest	0.013	0.097	0.891	0.928
bacteria_q2	fun_q2	0.199	0.112	0.08	0.26
bacteria_q2	alg_q2	0.215	0.086	0.014	0.078
fungi_q0	exploratoryHainich	-1.213	0.503	0.017	0.085
fungi_q0	exploratorySchorfheide	-2.779	1.12	0.014	0.078
fungi_q0	rH_200	0.311	0.116	0.008	0.063
fungi_q0	Ta_200	0.728	0.41	0.078	0.26
fungi_q0	stand_density_basal_area	0.002	0.067	0.975	0.975
fungi_q0	DBH_avg	0.014	0.068	0.834	0.928
fungi_q0	d_gini	-0.071	0.072	0.325	0.605
fungi_q0	canopy_openness_2019	0.169	0.068	0.015	0.078
fungi_q0	dom_tot_ratio	0.02	0.066	0.76	0.902
fungi_q0	RA_forest	0.005	0.072	0.947	0.956
fungi_q0	bac_q0	0.324	0.071	0	0.001
fungi_q0	alg_q0	0.183	0.066	0.006	0.056
fungi_q1	exploratoryHainich	-2.049	0.634	0.002	0.021
fungi_q1	exploratorySchorfheide	-4	1.404	0.005	0.055
fungi_q1	rH_200	0.407	0.145	0.006	0.055
fungi_q1	Ta_200	0.885	0.513	0.087	0.273
fungi_q1	stand_density_basal_area	-0.035	0.085	0.681	0.846
fungi_q1	DBH_avg	-0.089	0.086	0.303	0.594
fungi_q1	d_gini	-0.14	0.09	0.122	0.337
fungi_q1	canopy_openness_2019	0.225	0.085	0.009	0.063
fungi_q1	dom_tot_ratio	0.043	0.084	0.613	0.798
fungi_q1	RA_forest	0.013	0.091	0.889	0.928
fungi_q1	bac_q1	0.155	0.085	0.07	0.244
fungi_q1	alg_q1	0.017	0.081	0.833	0.928
fungi_q2	exploratoryHainich	-2.075	0.66	0.002	0.025
fungi_q2	exploratorySchorfheide	-3.624	1.463	0.015	0.078
fungi_q2	rH_200	0.381	0.151	0.013	0.078
fungi_q2	Ta_200	0.741	0.536	0.169	0.397
fungi_q2	stand_density_basal_area	-0.08	0.089	0.375	0.664
fungi_q2	DBH_avg	-0.106	0.09	0.243	0.514
fungi_q2	d_gini	-0.168	0.092	0.07	0.244
fungi_q2	canopy_openness_2019	0.242	0.088	0.007	0.057
fungi_q2	dom_tot_ratio	0.051	0.088	0.564	0.782
fungi_q2	RA_forest	0.017	0.095	0.858	0.928
fungi_q2	bac_q2	0.116	0.088	0.19	0.437
fungi_q2	alg_q2	-0.064	0.086	0.453	0.709
