# Supplementary material for: Biotic interactions outweigh abiotic factors as drivers of bark microbial communities in Central European forests
Source: ISME Commun. 2024 Jan 25;4(1):ycae012. doi: 10.1093/ismeco/ycae012 (PMC10945369; doi:10.1093/ismeco/ycae012)
Supplement: supplementary_table3_ycae012 [file supplementary_table3_ycae012.zip › supplementary_table3_ycae012.csv]

Sample_ID	exploratory	dominant_tree	relative_humidity	temperature	average_DBH	canopy_openness	gini_coefficient	stand_density	ratio_of_dominant_trees	forest_area	library_size_algae	library_size_fungi	library_size_bacteria
Sample_A1_B	Swabian Alb	Picea abies	74.54	7.61	27.34	9.89	0.16	44.35	0.93	0.5	4150	28504	13002
Sample_A10_B	Swabian Alb	Picea abies	78.85	6.81	23.8	14.5	0.19	45.19	0.93	0.67	13330	14282	9981
Sample_A11_B	Swabian Alb	Picea abies	76.11	7.39	37.68	10.43	0.13	51.93	0.98	0.58	20971	22004	9586
Sample_A12_B	Swabian Alb	Picea abies	79.29	6.94	39.6	17.32	0.15	42.37	0.98	0.49	17644	17308	8406
Sample_A13_B	Swabian Alb	Picea abies	78.31	7.27	39.71	11.63	0.18	52.82	0.87	0.65	24099	18434	16003
Sample_A14_B	Swabian Alb	Picea abies	80.56	6.74	39.38	17.86	0.25	41.37	0.8	0.59	23214	14911	12725
Sample_A15_B	Swabian Alb	Fagus sylvatica	76.22	8.23	10.6	2.91	0.15	16.23	0.59	0.47	10395	18714	13395
Sample_A16_B	Swabian Alb	Fagus sylvatica	70.01	8.23	12.09	2.68	0.23	19.5	0.98	0.56	22105	16159	15828
Sample_A17_B	Swabian Alb	Fagus sylvatica	71.49	7.59	15.16	2.7	0.21	34.73	0.98	0.74	19298	17603	16804
Sample_A18_B	Swabian Alb	Fagus sylvatica	74.12	7.68	37.74	15.02	0.29	23.36	0.71	0.52	20852	12480	6634
Sample_A2_B	Swabian Alb	Picea abies	77.92	6.89	34.06	15.1	0.19	42.52	0.97	0.6	11402	9770	7502
Sample_A20_B	Swabian Alb	Fagus sylvatica	74.06	7.99	41.14	5.41	0.2	28.57	0.8	0.44	29113	23632	11645
Sample_A21_B	Swabian Alb	Fagus sylvatica	71.47	8.23	27.14	3.78	0.4	26.36	0.47	0.55	6927	10539	7215
Sample_A22_B	Swabian Alb	Fagus sylvatica	72.06	7.95	37.16	9.28	0.2	26.83	0.89	0.57	34726	14839	12025
Sample_A23_B	Swabian Alb	Fagus sylvatica	70.41	7.97	24.8	10.35	0.44	22.6	0.65	0.47	22317	17020	13864
Sample_A24_B	Swabian Alb	Fagus sylvatica	70.06	8.42	12.61	2.67	0.21	28.61	0.43	0.57	22464	17359	12387
Sample_A25_B	Swabian Alb	Fagus sylvatica	70	8.54	9.79	2.42	0.14	17.99	0.77	0.62	18975	16277	13428
Sample_A26_B	Swabian Alb	Fagus sylvatica	73.51	7.89	13.19	13.39	0.24	13.69	0.75	0.29	12828	15902	8736
Sample_A27_B	Swabian Alb	Fagus sylvatica	70.87	7.9	11.83	2.63	0.19	23.35	0.6	0.43	19922	12007	11204
Sample_A28_B	Swabian Alb	Fagus sylvatica	70.8	8.29	23.81	5.81	0.28	29.59	0.79	0.54	44252	15338	14783
Sample_A29_B	Swabian Alb	Picea abies	73.52	7.7	32.4	10.68	0.19	35.28	0.58	0.62	25324	24630	16098
Sample_A3_B	Swabian Alb	Picea abies	79.44	7.2	31.6	15.95	0.17	43.26	0.94	0.55	15349	20423	12337
Sample_A30_B	Swabian Alb	Fagus sylvatica	75.34	7.51	22.35	9.77	0.24	27.53	0.87	0.65	25560	24017	13400
Sample_A31_B	Swabian Alb	Picea abies	76.96	7.33	26.44	20.53	0.14	43.58	1	0.55	26679	25104	13955
Sample_A32_B	Swabian Alb	Picea abies	75.84	7.44	24.02	15.36	0.18	30.75	0.91	0.54	13356	14971	11847
Sample_A33_B	Swabian Alb	Picea abies	73.98	7.38	25.05	19.91	0.17	37.63	0.9	0.47	22572	20226	13862
Sample_A34_B	Swabian Alb	Picea abies	75.55	7.48	29.33	16.57	0.13	39	0.95	0.41	8811	14197	10279
Sample_A35_B	Swabian Alb	Fagus sylvatica	70.39	8.44	10.74	2.57	0.17	13.06	0.5	0.57	16658	12474	12553
Sample_A36_B	Swabian Alb	Fagus sylvatica	72.37	7.62	15.47	8.67	0.38	18.26	0.51	0.66	19388	7587	11766
Sample_A37_B	Swabian Alb	Fagus sylvatica	74.84	8.29	12.13	3.43	0.3	14.03	0.65	0.51	24220	15000	16069
Sample_A38_B	Swabian Alb	Fagus sylvatica	71.96	8.17	12.01	5.02	0.19	20.63	0.92	0.54	23978	6988	12039
Sample_A39_B	Swabian Alb	Fagus sylvatica	71.19	8.19	17.24	2.89	0.26	29.82	0.98	0.68	9793	17038	11147
Sample_A4_B	Swabian Alb	Fagus sylvatica	72.46	7.82	13.73	2.77	0.18	32.48	0.92	0.71	10922	13689	11261
Sample_A40_B	Swabian Alb	Fagus sylvatica	69.01	8.44	35.41	5.75	0.22	29.72	0.87	0.62	5884	13484	7996
Sample_A41_B	Swabian Alb	Fagus sylvatica	73.76	7.83	33.25	3.82	0.2	31.74	0.91	0.57	26951	14463	12268
Sample_A42_B	Swabian Alb	Fagus sylvatica	71.13	8.33	25.03	7.5	0.28	25.87	0.92	0.61	6771	16365	14243
Sample_A45_B	Swabian Alb	Fagus sylvatica	70.14	8.14	12.01	2.42	0.19	19.18	0.52	0.38	16516	19271	16779
Sample_A46_B	Swabian Alb	Fagus sylvatica	71.15	7.83	23.36	5.31	0.33	26.79	0.84	0.61	13197	14942	11032
Sample_A47_B	Swabian Alb	Fagus sylvatica	72.06	7.98	26.48	5.17	0.24	34.78	0.74	0.44	18149	15848	16726
Sample_A48_B	Swabian Alb	Fagus sylvatica	71.62	8.16	37.14	16.15	0.19	28.61	0.66	0.61	11621	12325	7812
Sample_A5_B	Swabian Alb	Fagus sylvatica	72.79	8.24	46.91	3.62	0.13	21.76	0.98	0.48	23697	21362	12337
Sample_A50_B	Swabian Alb	Fagus sylvatica	69.87	8.23	34.43	3.01	0.41	31.73	0.85	0.64	19492	21631	17711
Sample_A6_B	Swabian Alb	Fagus sylvatica	73.02	7.99	28.44	4.53	0.26	27.44	0.88	0.59	22029	21553	13541
Sample_A7_B	Swabian Alb	Fagus sylvatica	72.87	8.02	30.41	14.69	0.39	37.74	0.7	0.55	17114	11790	17433
Sample_A8_B	Swabian Alb	Fagus sylvatica	71.69	8.1	36	5.11	0.29	42.05	0.69	0.67	16838	17879	16213
Sample_A9_B	Swabian Alb	Fagus sylvatica	70.5	8.29	28.11	6.46	0.29	37.79	0.83	0.51	31218	35348	11281
Sample_H1_B	Hainich-DŸn	Picea abies	78.48	9.09	44.28	14.69	0.19	48.21	0.75	0.84	27957	10941	11563
Sample_H10_B	Hainich-DŸn	Fagus sylvatica	80.32	10.19	27.17	2.77	0.38	38.44	0.89	0.91	21194	17522	13198
Sample_H11_B	Hainich-DŸn	Fagus sylvatica	76.87	9.57	23.07	2.91	0.4	38.93	0.84	0.87	23794	17085	29493
Sample_H14_B	Hainich-DŸn	Fagus sylvatica	78.45	9.07	10.72	2.67	0.26	10.12	0.77	0.43	11827	13747	12989
Sample_H15_B	Hainich-DŸn	Fagus sylvatica	76.34	10.41	10.34	2.53	0.18	19.24	0.59	0.49	29822	11595	9874
Sample_H16_B	Hainich-DŸn	Fagus sylvatica	77.17	9.98	13.49	2.63	0.22	30.53	0.45	0.96	7739	4999	4709
Sample_H17_B	Hainich-DŸn	Fagus sylvatica	77.98	8.86	12.51	2.68	0.21	23.04	0.94	0.77	4902	15285	16949
Sample_H18_B	Hainich-DŸn	Fagus sylvatica	77.41	9.7	15.05	3.62	0.23	31.63	0.64	0.68	6956	6161	9614
Sample_H19_B	Hainich-DŸn	Fagus sylvatica	78.78	9.1	34.11	11.57	0.22	31.12	0.88	0.61	20760	14310	12936
Sample_H20_B	Hainich-DŸn	Fagus sylvatica	78.61	9.18	34.16	5.15	0.2	34.96	0.9	0.63	10595	13303	14734
Sample_H21_B	Hainich-DŸn	Fagus sylvatica	78.74	9.31	35.55	5.44	0.24	31.87	0.97	0.7	14144	18695	15305
Sample_H22_B	Hainich-DŸn	Fagus sylvatica	79.38	9.29	55.79	11.16	0.08	28.74	1	0.62	4647	15126	9966
Sample_H23_B	Hainich-DŸn	Fagus sylvatica	78.27	8.89	10.24	9.44	0.23	11.18	0.67	0.81	9509	9684	11638
Sample_H24_B	Hainich-DŸn	Fagus sylvatica	81.21	9.75	34.75	2.67	0.42	30.11	0.94	0.61	12928	6818	10723
Sample_H26_B	Hainich-DŸn	Fagus sylvatica	78.91	9.18	35.2	9.98	0.35	30.78	0.99	0.56	12042	11398	15805
Sample_H27_B	Hainich-DŸn	Fagus sylvatica	80.36	9.4	29.1	3.1	0.37	25.89	0.98	0.72	15359	12496	8603
Sample_H28_B	Hainich-DŸn	Fagus sylvatica	79.48	9.15	31.15	2.9	0.34	25.95	0.96	0.77	12888	7563	9790
Sample_H29_B	Hainich-DŸn	Fagus sylvatica	76.06	9.67	28.18	7.85	0.4	28.52	0.96	0.93	12075	20488	12738
Sample_H30_B	Hainich-DŸn	Fagus sylvatica	76.89	9.8	23.88	16.19	0.36	27.98	0.98	0.87	6972	14082	10076
Sample_H31_B	Hainich-DŸn	Fagus sylvatica	77	9.85	24.26	5.25	0.39	27.22	0.83	0.84	13925	7193	10150
Sample_H32_B	Hainich-DŸn	Fagus sylvatica	78.19	9.41	21.3	5.46	0.42	22.33	0.68	0.93	14664	15350	10523
Sample_H33_B	Hainich-DŸn	Fagus sylvatica	80.76	9.18	42.99	7.99	0.28	27.27	0.98	0.51	9914	7068	10957
Sample_H34_B	Hainich-DŸn	Fagus sylvatica	77.59	9.6	24.82	3.02	0.37	39.76	0.92	0.92	8238	4977	7221
Sample_H35_B	Hainich-DŸn	Fagus sylvatica	79.1	9.48	22.58	3.45	0.33	37.46	0.89	0.79	9116	10365	9031
Sample_H36_B	Hainich-DŸn	Fagus sylvatica	78.09	9.77	20.31	3.03	0.38	34.42	0.64	0.7	20686	15761	16157
Sample_H37_B	Hainich-DŸn	Fagus sylvatica	76.35	9.74	33.38	7.35	0.36	38.53	0.94	0.88	13315	13651	11736
Sample_H38_B	Hainich-DŸn	Fagus sylvatica	77.47	9.34	28.85	5.76	0.4	39.38	0.91	0.78	12004	12529	13026
Sample_H39_B	Hainich-DŸn	Fagus sylvatica	76.53	10.27	29.63	2.82	0.42	36.59	0.85	0.87	16811	9858	11014
Sample_H4_B	Hainich-DŸn	Fagus sylvatica	79.73	9.54	9.16	3.02	0.12	7.09	0.82	0.71	4625	7152	8390
Sample_H40_B	Hainich-DŸn	Fagus sylvatica	76.57	9.95	29.72	4.25	0.3	40.67	0.67	0.55	19033	10343	9843
Sample_H41_B	Hainich-DŸn	Fagus sylvatica	77.49	10.23	26.99	2.73	0.39	34.14	0.54	0.54	15161	12017	13743
Sample_H42_B	Hainich-DŸn	Fagus sylvatica	79.72	10.31	35.06	3.4	0.33	36.1	0.98	0.68	12805	6211	7969
Sample_H44_B	Hainich-DŸn	Fagus sylvatica	78.5	8.99	10.08	5.73	0.15	12.56	0.73	0.7	15503	18315	20393
Sample_H45_B	Hainich-DŸn	Fagus sylvatica	76.27	9.14	15.25	2.58	0.2	28.41	0.96	0.44	9911	5879	8196
Sample_H46_B	Hainich-DŸn	Fagus sylvatica	75.56	9.42	30.57	10.56	0.19	38.77	0.97	0.69	18743	18070	16457
Sample_H47_B	Hainich-DŸn	Fagus sylvatica	76.97	10.19	34.82	4.01	0.26	38.82	0.94	0.81	14411	8963	9831
Sample_H48_B	Hainich-DŸn	Fagus sylvatica	78.2	10.1	35.86	6.11	0.36	28.55	0.97	0.57	21640	15430	12079
Sample_H49_B	Hainich-DŸn	Fagus sylvatica	75.52	10	29.37	6.82	0.33	26.89	0.93	0.69	13606	15720	13520
Sample_H5_B	Hainich-DŸn	Fagus sylvatica	76.87	9.25	25.5	5.09	0.26	30.29	0.97	0.75	4683	13737	8494
Sample_H50_B	Hainich-DŸn	Fagus sylvatica	76.05	10.1	22.68	2.74	0.31	30.76	0.97	0.9	9722	5700	7762
Sample_H6_B	Hainich-DŸn	Fagus sylvatica	82.61	9.48	39.76	10.47	0.16	38.54	0.96	0.82	15030	20550	14665
Sample_H7_B	Hainich-DŸn	Fagus sylvatica	74.67	10.01	27.13	14.86	0.37	29.89	0.9	0.79	14411	12306	12768
Sample_H8_B	Hainich-DŸn	Fagus sylvatica	79.82	8.68	25.23	2.7	0.37	29.62	0.95	0.67	16967	25588	18886
Sample_H9_B	Hainich-DŸn	Fagus sylvatica	77.88	9.73	28.27	7.1	0.41	27.15	0.98	0.87	28419	69100	30175
Sample_S1_B	Schorfheide-Chorin	Pinus sylvestris	78.4	12.56	20.6	11.87	0.13	34.64	0.98	0.65	18678	11736	11329
Sample_S10_B	Schorfheide-Chorin	Pinus sylvestris	76.21	12.54	15.54	19.34	0.16	30.45	1	0.54	26807	15116	14462
Sample_S11_B	Schorfheide-Chorin	Pinus sylvestris	77.7	12.4	13.36	18.28	0.15	42.51	1	0.55	21799	12963	11043
Sample_S12_B	Schorfheide-Chorin	Pinus sylvestris	77.2	12.69	15.85	11.8	0.18	34.69	1	0.73	22644	12581	10601
Sample_S13_B	Schorfheide-Chorin	Pinus sylvestris	76.38	12.92	21.18	11.41	0.14	50.49	0.99	0.4	37248	16649	15458
Sample_S14_B	Schorfheide-Chorin	Pinus sylvestris	77.51	12.66	25.24	18.99	0.11	31.05	1	0.92	34585	20129	21052
Sample_S15_B	Schorfheide-Chorin	Pinus sylvestris	77.83	12.57	21.81	15.65	0.13	36.06	1	0.77	40367	19065	21167
Sample_S16_B	Schorfheide-Chorin	Pinus sylvestris	78.23	12.8	39.63	36.21	0.12	30.88	0.86	0.4	28837	14544	10183
Sample_S17_B	Schorfheide-Chorin	Pinus sylvestris	80.57	12.7	32.2	22.35	0.25	35.61	0.71	0.61	71602	16291	4845
Sample_S18_B	Schorfheide-Chorin	Pinus sylvestris	78.01	12.76	28.87	16.28	0.15	36.14	0.86	0.95	25111	12756	15654
Sample_S19_B	Schorfheide-Chorin	Pinus sylvestris	76.94	12.78	33.32	33.43	0.09	22.97	0.98	0.5	28233	17622	7848
Sample_S2_B	Schorfheide-Chorin	Pinus sylvestris	79.57	12.42	21.16	10.47	0.18	42.54	0.82	0.63	10236	13744	15284
Sample_S20_B	Schorfheide-Chorin	Pinus sylvestris	78.18	12.59	34.04	42.56	0.13	24.93	0.94	0.58	37700	11468	8248
Sample_S21_B	Schorfheide-Chorin	Pinus sylvestris	78.08	12.69	35.59	29.04	0.16	30.7	0.76	0.83	35665	21232	16224
Sample_S23_B	Schorfheide-Chorin	Fagus sylvatica	81.19	12.57	26.8	2.78	0.33	32.44	0.59	0.68	25800	11668	13970
Sample_S27_B	Schorfheide-Chorin	Fagus sylvatica	80.93	12.77	32.93	9.8	0.32	33.71	0.66	0.75	22473	16724	12821
Sample_S29_B	Schorfheide-Chorin	Fagus sylvatica	77.6	12.85	24.4	21.6	0.29	28.35	0.84	0.43	14962	14258	13227
Sample_S3_B	Schorfheide-Chorin	Pinus sylvestris	79.86	12.44	33.79	19.82	0.12	37.51	0.94	0.9	16870	8805	7780
Sample_S30_B	Schorfheide-Chorin	Fagus sylvatica	76.2	12.65	29.77	6.11	0.27	29.3	0.74	0.45	14139	14280	9621
Sample_S31_B	Schorfheide-Chorin	Fagus sylvatica	81.45	12.76	33.45	11.02	0.25	32.08	0.5	0.93	8168	18961	10852
Sample_S32_B	Schorfheide-Chorin	Pinus sylvestris	75.68	12.94	42.27	63.08	0.14	17.33	0.62	0.43	19876	10054	7461
Sample_S33_B	Schorfheide-Chorin	Fagus sylvatica	79.38	12.63	25.1	3.63	0.29	37	0.72	0.72	24417	19357	15459
Sample_S34_B	Schorfheide-Chorin	Fagus sylvatica	77.18	12.76	26.33	4	0.28	26.71	0.89	0.69	8880	8329	11591
Sample_S35_B	Schorfheide-Chorin	Fagus sylvatica	80.72	12.52	36.13	13.86	0.3	24.2	0.96	0.69	19291	15361	10726
Sample_S36_B	Schorfheide-Chorin	Fagus sylvatica	77.78	12.68	34.5	2.5	0.18	29.05	0.99	0.75	14998	7013	13755
Sample_S37_B	Schorfheide-Chorin	Fagus sylvatica	79.23	12.66	41.56	8.59	0.22	31.78	0.83	0.7	6794	13904	8719
Sample_S38_B	Schorfheide-Chorin	Fagus sylvatica	80.43	12.66	47.14	8.85	0.2	24.37	0.52	0.68	18319	8880	7037
Sample_S39_B	Schorfheide-Chorin	Fagus sylvatica	82.45	12.34	39.88	5.68	0.32	18.77	0.64	0.63	20784	11757	7638
Sample_S4_B	Schorfheide-Chorin	Fagus sylvatica	81.18	12.4	27.26	2.71	0.26	38.64	0.73	0.67	12785	12136	8562
Sample_S40_B	Schorfheide-Chorin	Fagus sylvatica	81.51	12.43	33.95	10.17	0.41	20.26	0.72	0.69	9181	14444	8093
Sample_S41_B	Schorfheide-Chorin	Fagus sylvatica	81.87	12.16	28.75	3.46	0.38	22.19	0.55	0.85	16509	14657	8003
Sample_S42_B	Schorfheide-Chorin	Fagus sylvatica	80.9	12.66	18.58	12.66	0.45	19.81	0.99	0.87	14714	4875	9490
Sample_S44_B	Schorfheide-Chorin	Fagus sylvatica	79.2	12.49	28.83	7.35	0.43	21.55	0.66	0.67	32351	16692	12414
Sample_S45_B	Schorfheide-Chorin	Fagus sylvatica	77.73	12.49	50.9	2.57	0.17	38.89	0.97	0.91	17425	8687	7742
Sample_S46_B	Schorfheide-Chorin	Fagus sylvatica	77.67	12.36	66.88	3.3	0.09	35.57	0.95	0.65	8634	3386	6586
Sample_S47_B	Schorfheide-Chorin	Fagus sylvatica	79.15	12.44	49.87	5.83	0.22	34.82	0.95	0.64	16011	7097	11153
Sample_S48_B	Schorfheide-Chorin	Fagus sylvatica	77.98	12.58	24.19	2.68	0.43	31.6	0.47	0.89	27734	13398	13030
Sample_S49_B	Schorfheide-Chorin	Fagus sylvatica	78.85	12.81	38.5	9.89	0.27	23.08	0.97	0.84	14467	14692	14198
Sample_S5_B	Schorfheide-Chorin	Fagus sylvatica	79.14	12.86	43.84	38.93	0.38	25.72	0.93	0.73	30368	17427	10338
Sample_S50_B	Schorfheide-Chorin	Fagus sylvatica	78.08	12.56	48.5	15.63	0.21	29.24	0.97	0.63	19644	19206	13131
Sample_S7_B	Schorfheide-Chorin	Fagus sylvatica	78.39	12.49	52.91	5.64	0.16	37.51	0.96	0.63	24713	21682	16046
Sample_S8_B	Schorfheide-Chorin	Fagus sylvatica	79.18	12.32	48.98	3.09	0.3	39.77	0.9	0.76	15631	11266	16257
Sample_S9_B	Schorfheide-Chorin	Fagus sylvatica	77.55	12.45	42.95	2.72	0.21	42.97	0.95	0.86	22800	14441	11392
